# Supplementary material for: Myeloid-resident neuropilin-1 influences brown adipose tissue in obesity
Source: Sci Rep. 2021 Aug 3;11:15767. doi: 10.1038/s41598-021-95064-w (PMC8333363; doi:10.1038/s41598-021-95064-w)
Supplement: Supplementary file 5 — Supplementary Information 5. [file 41598_2021_95064_MOESM5_ESM.xlsx]

## Sheet: Sheet1
Differentially expressed Hallmarks compared to iBAT macrophages across macrophages populations	BAT	BAT.1	BAT.2	Microglia	Microglia.1	Microglia.2	Small.Intestine	Small.Intestine.1	Small.Intestine.2	Large.Intestine	Large.Intestine.1	Large.Intestine.2	Peritoneal	Peritoneal.1	Peritoneal.2	Spleen	Spleen.1	Spleen.2	monocytes	monocytes.1	monocytes.2	Mean in BAT
HALLMARK_COAGULATION	1.75558	1.48807	2.17619	-0.657787	0.166075	-1.37759	-0.624863	0.368306	-1.49092	-0.552971	-0.406026	0.168606	0.66991	0.190428	0.511843	-1.07746	0.11849	-0.822956	-1.35171	-0.590796	0.0604247	1.80661
HALLMARK_ANDROGEN_RESPONSE	2.04224	1.36658	1.8443	1.16262	0.950499	0.154284	-0.801415	-0.789511	-1.02235	-0.299542	-1.08564	-1.00502	0.30042	0.00861266	0.656999	-1.07864	-0.657176	-1.16345	-0.510824	-0.550863	-0.684024	1.75104
HALLMARK_COMPLEMENT	2.06913	0.613976	2.10877	-0.818687	0.462709	-0.558159	0.397122	0.6169	-0.130744	-0.724182	-1.69211	-1.1836	-0.282457	0.0454717	0.500769	-0.262312	-0.688797	0.285744	-0.648305	-1.47825	-0.524322	1.59729
HALLMARK_P53_PATHWAY	2.11613	1.11105	1.28733	-0.760503	0.100479	1.59241	-0.646863	0.116822	0.14804	2.21493	0.603372	-0.109022	-0.169866	-1.21388	-0.10249	-1.29784	-0.808244	-0.332642	-0.49817	-0.956617	-1.20424	1.50484
HALLMARK_APICAL_JUNCTION	1.58917	1.48833	1.1789	-1.60053	-0.830064	-1.05608	-0.962208	-0.743249	-0.621933	0.0591671	0.0350794	-0.0959399	-1.29175	-0.612118	-0.0250921	0.929181	1.35356	0.924917	-0.126909	-1.12337	-1.44544	1.4188
HALLMARK_HEDGEHOG_SIGNALING	1.4094	1.1836	1.14705	0.99745	0.0212174	0.988712	-1.22313	1.12208	1.06633	0.449006	0.0895672	-1.05703	0.193439	-0.692987	-0.999569	-0.669622	-0.538614	-0.846604	-0.59581	-1.77647	-1.69907	1.24668
HALLMARK_XENOBIOTIC_METABOLISM	0.811079	1.26319	1.56306	-0.235256	-0.686132	-1.45425	-0.730801	-0.0323316	-1.28394	-0.0807512	-1.21762	-0.0224448	-0.0132135	0.386586	0.0822906	1.82304	1.98753	0.803567	-1.4024	-0.779525	-1.12084	1.21244
HALLMARK_PROTEIN_SECRETION	0.66452	1.39038	1.5757	0.868106	1.49926	0.0346875	0.326685	0.167615	-0.259469	-0.120536	1.13855	1.71588	0.503139	-0.0265476	-1.04275	-0.957154	-1.38777	-1.70088	-0.866986	-0.0458024	-0.250404	1.2102
HALLMARK_MYOGENESIS	0.888973	1.2514	1.48534	1.08078	1.24844	0.834337	-0.939266	-0.686466	-0.798647	0.102934	-0.452238	-0.283887	0.661384	0.790422	0.551126	-0.912206	-0.0780043	-0.641849	-1.82824	-2.07803	-1.66796	1.20857
HALLMARK_CHOLESTEROL_HOMEOSTASIS	1.64179	0.959013	0.99548	-1.95928	-0.588091	0.198166	-0.229231	0.742243	-0.343587	0.735789	0.484002	0.816683	0.179592	0.270889	-0.49842	-1.05801	-1.13852	-1.50286	-0.722603	-0.284705	-0.394659	1.19876
HALLMARK_PEROXISOME	0.933858	1.58686	1.04196	-1.85417	-1.33943	-1.26632	0.094051	-0.0331648	-0.673371	-0.816231	-0.596621	-0.194845	0.0626583	0.617611	0.65588	0.314686	0.575536	-0.971368	0.306855	1.63979	0.953245	1.18756
HALLMARK_KRAS_SIGNALING_UP	1.42393	0.767342	1.24747	0.722227	0.59593	1.3476	0.808842	1.59738	0.742459	0.417492	0.264472	-0.0381914	-1.24237	-0.80931	0.299301	-1.00798	-1.02348	-0.529316	-1.23116	-1.68394	-1.21986	1.14625
HALLMARK_BILE_ACID_METABOLISM	0.439777	1.59078	1.26306	-1.18711	-1.20287	-1.70304	-0.793828	0.542517	-0.0873514	-0.867705	-1.45092	-0.468588	-0.246246	-1.18462	1.38942	0.313744	-0.106913	0.141309	0.675978	-0.590311	0.775928	1.09787
HALLMARK_ANGIOGENESIS	1.35592	1.15387	0.658865	-1.12607	-1.5319	-1.47902	-0.830256	-0.37013	-1.62394	-0.316831	-0.117562	-0.0875327	-0.130007	-0.550732	-0.344602	0.0232994	0.63938	-0.748879	0.266997	-0.278224	-0.0619507	1.05622
HALLMARK_APOPTOSIS	1.69953	-0.471844	1.64721	-1.99666	-0.809368	0.733732	-0.255633	-0.506572	1.23028	1.05516	-0.898912	-0.117576	0.201166	0.640668	-0.226768	-1.3723	-0.981432	-1.35588	-0.823823	-0.338897	0.306294	0.9583
HALLMARK_TNFA_SIGNALING_VIA_NFKB	1.30881	0.304093	0.988075	-0.0363866	0.31407	1.55866	0.660687	-0.103808	1.00958	1.73782	0.60341	-1.30623	-0.420744	-0.696856	-0.218656	-1.44215	-1.09977	-0.456561	-1.53632	-1.62059	-1.42544	0.866992
HALLMARK_EPITHELIAL_MESENCHYMAL_TRANSITION	1.43974	0.223541	0.865979	-0.864214	-0.0151561	-0.135242	1.13997	-0.48377	-0.23659	2.78804	1.30562	-0.283137	-0.502707	-1.34197	-1.17918	-1.09985	-0.232638	-0.533345	-0.787595	-0.573909	-1.12753	0.843087
HALLMARK_APICAL_SURFACE	0.773063	1.19962	0.55128	-0.0777995	-0.942843	-0.490571	0.721226	-1.08426	-0.35997	-0.619401	0.857124	-0.232227	-1.08506	-0.35638	0.900953	-0.241379	-1.17583	-0.922117	0.444966	-0.0142803	-1.84179	0.84132
HALLMARK_PANCREAS_BETA_CELLS	-0.193363	0.926609	1.31431	0.630101	1.4108	0.142519	1.81096	1.21429	-0.855429	0.657452	-0.97844	-0.0131539	-0.477169	0.588182	-0.943496	-1.6326	-0.811814	-0.275005	0.375971	0.472766	1.11749	0.682519
HALLMARK_UNFOLDED_PROTEIN_RESPONSE	-0.177601	0.703326	1.38569	0.387053	0.0270545	0.558602	0.244712	0.0501169	0.0480812	-0.691269	1.64803	-1.19516	1.07347	0.999911	0.402892	-0.0129431	-0.0160638	-2.75484	0.301558	1.10032	-0.727872	0.637137
HALLMARK_DNA_REPAIR	0.581673	0.675655	0.623094	0.0864202	-0.739186	-1.13363	0.687973	0.0421229	0.0123375	0.835568	1.11092	1.82997	-0.433602	-0.961149	-0.987939	0.640681	0.219643	-1.01327	1.24366	1.3192	0.608622	0.626807
HALLMARK_REACTIVE_OXIGEN_SPECIES_PATHWAY	0.590465	0.669426	0.581587	-1.88768	-1.76871	-1.81987	-0.695137	-1.16261	-0.357646	-0.0793673	0.58333	0.147108	0.171984	0.282678	0.46355	1.28693	1.51589	-0.344803	0.979773	0.92617	0.94108	0.613826
HALLMARK_INFLAMMATORY_RESPONSE	0.597299	0.212295	1.02168	0.998285	1.583	1.37303	0.33297	0.550732	0.722801	0.832509	-0.901201	-0.98057	0.42032	0.138567	0.479598	-1.01011	-1.40345	-0.625811	-1.38423	-1.49158	-1.15516	0.610426
HALLMARK_IL2_STAT5_SIGNALING	0.689143	-0.00343452	0.647572	0.363494	0.33568	1.09007	1.80719	1.45266	0.137494	1.90774	-0.420793	-0.490921	-0.527475	-1.34021	-1.02404	-1.83134	-1.47962	-0.672435	-0.337448	-1.425	-0.183908	0.444427
HALLMARK_INTERFERON_ALPHA_RESPONSE	0.843583	-0.203968	0.645161	-0.582145	-0.723536	0.480736	1.19172	1.09826	1.15778	-0.84295	-1.52111	-0.770049	-0.426196	-0.739998	-0.684387	0.653677	0.351792	1.03589	-0.272102	-0.735305	0.362378	0.428259
HALLMARK_UV_RESPONSE_DN	0.225219	0.461828	0.261511	-0.119737	0.857939	0.642954	-0.273734	-1.7202	0.800736	0.409489	-1.1669	-1.37575	-0.536042	-0.35475	-0.497734	0.441654	0.627652	0.364726	-1.36695	-1.5716	-1.27775	0.316186
HALLMARK_ALLOGRAFT_REJECTION	0.894653	-0.507912	0.320322	-1.42102	-1.05827	-0.0394112	1.91008	1.64061	0.805434	-0.125795	-0.734164	-0.282026	-0.327617	-1.21257	-1.1215	1.24122	0.485472	0.477805	0.683787	-0.216223	0.151697	0.235688
HALLMARK_WNT_BETA_CATENIN_SIGNALING	0.153783	0.514425	0.0184081	1.36767	1.24906	1.35126	-1.84826	-1.23088	-0.421791	-0.0790468	0.496351	-0.529895	-0.322485	0.295819	0.174291	-1.24928	-0.507956	-0.226823	-1.44579	-0.825949	-1.16714	0.228872
HALLMARK_HEME_METABOLISM	-0.895965	0.897469	0.628841	-0.240335	-0.117033	-0.923828	-0.972868	-1.90134	-1.38753	-0.0129705	-0.809118	0.0942128	0.709942	0.940885	-0.695683	2.57475	0.839699	0.958124	-0.62024	-0.436895	-0.302444	0.210115
HALLMARK_ESTROGEN_RESPONSE_EARLY	1.04256	-0.580766	-0.119907	-0.130645	0.222198	0.495702	-0.799372	-0.933425	0.274569	1.76644	-0.0532396	-1.26473	0.437724	0.610869	1.7752	-0.495426	-0.210546	-0.0625418	-1.36692	-1.65187	-2.02351	0.113961
HALLMARK_PI3K_AKT_MTOR_SIGNALING	-0.405309	0.221482	0.465265	-1.4766	-0.879309	-2.31672	-0.133399	-0.415796	-0.402023	-0.172823	2.10593	0.485477	-0.215885	1.2488	1.28944	1.00728	0.225701	-0.0549132	-0.689058	0.0917075	-0.394495	0.0938129
HALLMARK_KRAS_SIGNALING_DN	0.60451	-0.155092	-0.271927	1.56422	1.7507	1.85601	-0.286443	-0.0369589	-0.0433428	0.456795	-0.0754069	-0.856706	-1.08875	-0.632287	-0.165267	1.15565	0.152324	0.772945	-1.55444	-1.47467	-1.0582	0.0591638
HALLMARK_INTERFERON_GAMMA_RESPONSE	0.0242333	-0.619239	0.66619	-0.51769	-0.30721	0.407981	0.915008	1.05209	1.2608	-0.341838	-1.50879	-1.00565	-0.287088	-0.962415	-0.303268	0.368992	0.121859	0.945605	0.17372	-0.819763	0.543261	0.0237283
HALLMARK_HYPOXIA	0.47233	-0.710337	0.0133935	-1.23231	-0.453924	1.29051	0.829569	1.48374	1.03167	2.2501	0.421681	-1.33495	-0.480822	-0.98122	-0.355773	-0.66102	-0.515824	-0.445872	-0.994328	-1.42495	-0.763607	-0.074871
HALLMARK_FATTY_ACID_METABOLISM	-0.338095	0.110567	-0.160536	-1.52504	-1.28902	-1.95473	0.00994686	0.888003	-0.285407	0.56883	0.3753	1.84352	-0.982733	0.687563	-0.567837	1.2916	0.993908	-1.06624	0.368031	1.21801	0.406071	-0.129355
HALLMARK_ADIPOGENESIS	-0.109627	-0.190711	-0.198374	-2.05763	-1.46638	-1.68957	-0.0184798	0.673559	-1.50334	0.471735	0.185254	1.03362	0.365856	0.0240484	0.132911	1.65051	0.897629	-0.910813	0.467414	1.22677	0.588125	-0.166238
HALLMARK_IL6_JAK_STAT3_SIGNALING	0.593573	-0.830057	-0.395855	0.651597	0.786464	1.95103	0.909749	0.702067	1.15686	0.850431	-0.691003	-1.90629	0.0688657	-0.563057	-1.62352	-1.20195	-0.883836	-0.104937	0.0146816	-1.80475	0.205386	-0.21078
HALLMARK_SPERMATOGENESIS	-1.22006	0.352343	0.0403742	-0.224251	-1.14978	-0.942878	-0.846421	1.53348	1.04769	0.202144	0.727871	1.71151	-0.490259	-1.24072	-1.25742	1.25316	0.785201	0.774575	0.403835	0.359762	-0.276772	-0.27578
HALLMARK_E2F_TARGETS	-0.101719	-0.678641	-0.0660755	-1.17008	-1.58777	-1.43584	0.243685	-0.0899431	-0.102112	-1.26301	0.18235	-0.0763838	-0.823057	-0.270462	-0.832056	0.955461	0.926107	-0.906221	1.90561	2.11964	1.4956	-0.282145
HALLMARK_GLYCOLYSIS	-0.618221	-0.0999859	-0.43416	-1.39382	-0.94331	-0.522114	0.678984	1.33963	-0.740434	1.31954	1.6008	1.31966	-0.703445	-1.07515	-1.6104	-0.0235085	0.775097	-0.233801	1.1592	1.07405	0.758548	-0.384122
HALLMARK_MTORC1_SIGNALING	-0.338263	-1.02843	-0.015801	-0.94691	-0.168962	-0.740211	0.0501903	-0.0079273	0.762912	1.45454	2.02131	1.03446	0.679341	0.532527	0.371156	-0.0790389	-0.944596	-2.43201	-0.560613	1.08564	0.365314	-0.460833
HALLMARK_MYC_TARGETS_V1	-0.446846	-0.647021	-0.354953	-1.15809	-1.16495	-1.49154	0.475411	0.967935	0.47003	0.0534186	1.32956	0.85292	-0.0316839	-0.0106489	-0.821691	1.31538	1.06906	-1.45564	1.36019	1.59657	1.01135	-0.48294
HALLMARK_OXIDATIVE_PHOSPHORYLATION	-0.501173	-0.592337	-0.467928	-1.22911	-1.20732	-1.59793	0.750764	0.902445	0.355824	0.876315	0.977365	1.3836	0.155163	-0.326549	-0.788883	0.85768	0.328889	-0.907395	1.30997	1.46085	1.34031	-0.520479
HALLMARK_ESTROGEN_RESPONSE_LATE	0.313783	-1.23214	-0.713095	-0.771552	-0.585135	0.1986	-0.100184	-0.0299903	0.215389	1.57667	-0.478052	-2.08574	0.0980977	-0.726774	0.366267	1.49364	1.13979	0.882019	-0.471912	-1.58765	-1.22773	-0.543816
HALLMARK_UV_RESPONSE_UP	0.0455955	-1.65727	-0.632996	0.640131	0.576083	1.57743	0.299034	2.23559	0.617675	0.824366	1.19129	0.109285	-1.04975	-1.67728	-1.38841	1.06899	0.443171	-0.779777	-0.317927	-0.657465	-1.23768	-0.748225
HALLMARK_TGF_BETA_SIGNALING	-0.585004	-0.911416	-0.763353	1.34714	1.17501	1.10638	0.541977	-1.14143	-0.585749	1.73928	0.735257	-0.442539	0.587611	0.626259	-0.088516	-1.29073	-1.52308	0.0990579	-0.981059	-1.29742	-1.34325	-0.753258
HALLMARK_MITOTIC_SPINDLE	-0.359159	-1.05283	-1.00078	0.326798	-0.00475791	0.761114	-0.824922	-1.00048	0.0461733	-0.958144	-0.84179	-1.57351	0.728937	0.508349	0.648087	0.534383	0.852498	1.21619	-0.963002	-1.31872	-1.02973	-0.804258
HALLMARK_G2M_CHECKPOINT	-0.894175	-1.34222	-0.591154	-0.848748	-1.32272	-0.473886	0.192409	0.836464	0.514597	-1.47269	0.0768563	-1.55973	-0.43224	0.265348	-0.651095	1.73368	1.75897	-0.138804	1.05063	0.863767	-0.262077	-0.942518
HALLMARK_NOTCH_SIGNALING	-0.52158	-1.46291	-1.12436	2.10966	1.41784	1.37266	-0.700471	-0.153079	-0.235452	-0.165795	-0.58272	0.197572	0.754301	1.05858	0.393045	0.415198	0.900771	0.454523	-1.47782	-0.706798	-1.82569	-1.03628
HALLMARK_MYC_TARGETS_V2	-1.78933	-1.64531	-1.71802	-0.117642	-0.286381	0.045466	0.79538	1.48518	0.215288	0.407947	1.19376	0.951903	-0.523813	-0.698423	-0.967619	1.72916	1.59843	-0.74484	0.652591	0.485928	-0.414916	-1.71755
