# Supplementary material for: Myeloid-resident neuropilin-1 influences brown adipose tissue in obesity
Source: Sci Rep. 2021 Aug 3;11:15767. doi: 10.1038/s41598-021-95064-w (PMC8333363; doi:10.1038/s41598-021-95064-w)
Supplement: Supplementary file 6 — Supplementary Information 6. [file 41598_2021_95064_MOESM6_ESM.xlsx]

## Sheet: Sheet1
Significantly upregulated genes specific to iBAT macrophages signature
0610031J06RIK
1110007C09RIK
1700094D03RIK
2310035C23RIK
2700089E24RIK
2810403A07RIK
4930506M07RIK
A4GALT
A630001G21RIK
ABCA9
ABCB1B
ABCC1
ACBD5
ACRBP
ACTA1
ACTR2
ADAM15
ADAM33
ADAM9
ADAMTSL5
ADCK5
ADCY7
ADRB2
AFF3
AGRN
AHNAK
AI607873
AKAP8
AKR1B8
ALDH7A1
ALOX5
ALS2CL
ANGPTL4
ANKRD10
ANKRD16
ANKS3
ANXA5
AOAH
AP2A2
APLP2
APOE
APP
ARAP1
ARGLU1
ARHGAP10
ARHGAP26
ARHGEF10
ARHGEF3
ARL8A
ARMC8
ARNTL
ARRDC2
ARRDC3
ASAH1
ASGR2
ATF4
ATF5
ATP6V0D2
ATXN7L1
AW549877
B3GALNT1
B3GALNT2
B4GALT5
B4GALT6
BCL10
BCL3
BIRC3
BLNK
BRD2
BST1
BST2
BTNL2
C1QTNF1
C1RA
C2
C4B
C5AR1
CALM2
CANX
CAPN2
CAR3
CASS4
CAV2
CBR2
CBX7
CCDC106
CCDC47
CCL24
CCL5
CCL6
CCL7
CCL8
CCL9
CCNL1
CCNL2
CCNT2
CD163
CD209A
CD209B
CD209D
CD209F
CD209G
CD27
CD300LD
CD302
CD36
CD3E
CD40
CD63
CD68
CD8A
CD8B1
CDC42SE2
CEBPB
CEP110
CFB
CFH
CFP
CHD2
CHKB
CHMP5
CHORDC1
CHP2
CHST7
CKM
CLEC10A
CLEC2D
CLEC3B
CLK1
CLK4
CLTC
CMA1
CMAH
CMTM3
CMTM6
CNRIP1
COL4A3BP
COLEC12
CORO2B
CPNE2
CPQ
CREBZF
CREM
CRIP1
CSDE1
CST3
CTSA
CTSB
CTSL
CXCL12
CXCL2
CXCL9
CYB5
CYP27A1
CYR61
CYTH1
D3BWG0562E
D4WSU53E
DAB2
DAGLB
DALRD3
DAPK1
DCLRE1C
DCTN2
DDX17
DDX26B
DDX3Y
DDX5
DDX60
DENND5A
DGKD
DHRS3
DHX9
DIRAS2
DNAJA1
DNASE1L1
DNM1
DOK2
DPT
DSE
DUSP3
DYNC1LI2
EDNRB
EFCAB4A
EFHD1
EGR2
EID1
EIF1
EIF2S3Y
EIF4A2
ELAVL1
ELAVL4
EMP1
EMR1
ENPEP
EPS15
EPS8
ERLIN1
ETS2
EWSR1
EXOSC8
F13A1
FABP4
FAM102B
FAM118A
FAM168B
FAM174A
FAM193B
FAM213B
FAM43A
FAM76B
FCGR2B
FCGR4
FCGRT
FCHSD2
FCNA
FCRLS
FGD2
FGD6
FGFR1
FGFR1OP
FNBP1L
FNBP4
FNDC4
FOLR2
FOXRED2
FRMD6
FUBP3
FXYD2
GABBR1
GALC
GAS6
GBP4
GDI1
GFRA2
GGA3
GGH
GLIS2
GM14085
GNPTG
GOLPH3
GOT1
GP49A
GPBP1L1
GPR155
GPR160
GPR56
GPRC5B
GPRC5C
GPT2
GRAMD1A
GRAMD3
GRINA
GUK1
GUSB
GYPC
GZMB
H2AFY
H2-D1
H2-K1
H2-M3
H2-Q10
H2-Q7
H2-Q9
HDGFRP3
HERC4
HEXA
HEXDC
HIAT1
HIST3H2A
HMGB2
HMGN1
HMOX1
HNRNPA2B1
HNRNPDL
HNRNPH1
HNRNPH3
HNRNPK
HNRNPM
HPS5
HSBP1
HSP90B1
HSPA1A
HSPA1B
HSPA8
HTATIP2
IAH1
IDS
IFI204
IGF1
IGFBP4
IL15
IL1RL1
IL2RB
IMPACT
INMT
INPP4A
IP6K1
IQCK
ITM2B
ITSN1
JDP2
JMJD6
KBTBD11
KCTD2
KIDINS220
KIFC3
KITL
KPNA4
KRT10
LAMP1
LAMP2
LAPTM4A
LAT
LATS2
LIFR
LILRB4
LIMS2
LMO2
LPAR1
LY6E
LYVE1
MAMDC2
MAN1C1
MAOA
MAP3K6
MAP3K8
MAPK8IP3
MARCKSL1
MCOLN1
MEDAG
MFSD1
MGEA5
MGL2
MITF
MKNK1
MMP9
MNDAL
MON2
MORC3
MORF4L1
MRC1
MRFAP1
MT1
MT2
MTHFR
MTM1
MTMR12
MTSS1
MTX3
MX1
MYL12A
MYO5A
MYOF
NAAA
NCAPD3
NCBP2
NENF
NFKBID
NFXL1
NISCH
NKG7
NKTR
NLRC5
NPR1
NRD1
NRP1
NRP2
NSMF
NT5C2
NT5DC2
NUPR1
NXF1
OARD1
OAS2
OAT
OGT
OSBPL9
OSGEP
P2RX4
PANK4
PARP14
PAXBP1
PCMTD2
PDGFC
PDRG1
PDXK
PEA15A
PEPD
PER1
PF4
PHYHD1
PICALM
PID1
PIGZ
PIK3C2A
PIKFYVE
PITHD1
PLA2G2D
PLD2
PLEKHA1
PLEKHG5
PLK2
PLTP
PLXNC1
PLXND1
PNN
PPP1R12C
PRCP
PRG4
PRIMA1
PRKAR2B
PRKCH
PRPF38B
PRR24
PRUNE2
PSD3
PTBP2
PTK2
PTPRA
PTRF
PTTG1IP
PYROXD2
RAB11FIP5
RAB18
RAB8B
RABGGTB
RAC3
RAD51B
RAP1B
RASA4
RASGRP4
RASSF1
RASSF2
RBM12B2
RBM33
RBM5
RBPJ
RCBTB1
RCN2
RCN3
RELL1
REM1
REPS2
RETNLA
RGAG4
RGL1
RGL2
RHBDF1
RHOJ
RNASE4
RNF145
RNF150
RNF167
RP2H
RTN4
RUFY2
SAMD4
SAMD9L
SAV1
SBF2
SCD1
SCP2
SCPEP1
SDF2L1
SELENBP1
SELENBP2
SEMA4A
SEPP1
SEPT7
SEPT8
SERINC3
SERPINB8
SESTD1
SETD2
SETD7
SFI1
SFRS18
SFT2D1
SFT2D2
SFXN3
SGCE
SGPP1
SH3BGRL
SH3BGRL3
SHFM1
SIGLEC1
SIK1
SKAP1
SLC10A6
SLC12A6
SLC12A7
SLC13A3
SLC14A1
SLC23A2
SLC25A3
SLC25A37
SLC28A2
SLC38A2
SLC38A6
SLC6A6
SLC8B1
SLCO2B1
SLFN4
SLTM
SMG1
SMIM11
SMPDL3B
SNX2
SNX6
SNX8
SOD2
SORBS3
SPG21
SREK1
SRGAP2
SRGN
SRP14
SRSF11
SRSF2
SRSF5
SRSF6
SSR3
ST13
ST6GAL1
ST6GALNAC6
STAB1
STARD3NL
STARD8
STIM2
STIP1
STK17B
STK19
STOML1
STX16
STX4A
STXBP3A
STXBP6
SULT1A1
SUV420H2
SYNCRIP
SYNE2
TANK
TBC1D14
TBC1D2B
TBC1D4
TBK1
TBX6
TCEAL8
TCN2
TDRD7
TGFBR2
THBD
THY1
TIAL1
TIMD4
TIMP2
TM6SF1
TMCC2
TMED9
TMEM106A
TMEM141
TMEM261
TMEM8
TMOD1
TNFRSF25
TNFSF12
TNIP2
TNIP3
TNNC2
TNNT3
TPCN2
TPPP3
TRAFD1
TRAPPC6B
TRAPPC8
TRF
TRIM25
TRIM3
TRIM47
TRPM4
TRPM7
TRPV4
TSC22D3
TSLP
TSPAN17
TSPAN3
TSTD2
TTC3
TTC5
TUBA1A
TUBA1B
TUBB2A
TUBB6
TUBGCP3
TXNIP
UBP1
UGCG
UNC93B1
UNKL
USP24
USP34
USP48
VAMP3
VKORC1
VPS29
VPS9D1
VWA5A
WDR13
WDR91
WSB1
WTIP
WWP1
YTHDC1
ZAP70
ZC3H7A
ZCCHC6
ZDHHC17
ZEB2
ZFP326
ZFP36L1
ZFP36L2
ZFP422
ZSCAN26
