# Supplementary material for: Myeloid-resident neuropilin-1 influences brown adipose tissue in obesity
Source: Sci Rep. 2021 Aug 3;11:15767. doi: 10.1038/s41598-021-95064-w (PMC8333363; doi:10.1038/s41598-021-95064-w)
Supplement: Supplementary file 7 — Supplementary Information 7. [file 41598_2021_95064_MOESM7_ESM.xlsx]

## Sheet: Sheet1
Significantly downregulated genes specific to iBAT macrophages signature
0
0610040J01RIK
1600014C10RIK
2310036O22RIK
2410016O06RIK
4632428N05RIK
6330416G13RIK
ABCF2
ABHD15
ABI3
ABR
ACAT3
ACOT1
ACSF3
ADCK4
AKNA
APOL7C
ARID1A
ARL11
ARL4C
ARL6IP5
ASXL2
ATG13
ATP1A3
B430306N03RIK
B4GALNT1
BAIAP2L1
BAK1
BCKDHA
BCR
BNIP3L
BRPF1
BSG
BTBD9
BTK
C130050O18RIK
C1RL
C230052I12RIK
CAMK1
CAMK1D
CAMK2D
CAND2
CAPN12
CAPZB
CASZ1
CBFA2T3
CCDC71
CCDC86
CCNI
CCNT1
CCR1
CD24A
CD300A
CD3EAP
CD84
CDC25A
CDC34
CDC42EP2
CDC42EP4
CEACAM1
CELF2
CFL1
CHD8
CHMP2A
CKAP4
CLPTM1
CMC2
CMIP
CMTM7
COG8
COPS2
CORO1A
CORO1B
COTL1
COX10
CSF2RB
CSNK2B
CTDSP1
CTSZ
D17H6S53E
DDX24
DDX52
DHRS11
DKC1
DOCK5
DOHH
DOK1
DRG1
E130309D02RIK
ECE2
EEF1B2
EIF2AK1
EIF2B2
EIF2S2
EIF4EBP2
EIF5A
EIF6
ENO1
ENPP4
ETFB
EXOC8
EXOSC5
FADD
FAM196A
FAM211A
FAM217B
FAM26F
FAU
FGR
FIS1
FIZ1
FKBP2
FOXP4
FRAT1
FRG1
FRRS1
FURIN
FZR1
GAPDH
GDI2
GGCX
GGTA1
GLG1
GM5506
GNB2L1
GNGT2
GPR35
GSTO1
GTPBP1
GYG
H2-T24
H6PD
HARBI1
HCK
HDGF
HES1
HHEX
HINT2
HIPK2
HIST1H2AC
HIST1H2AH
HIST1H2AK
HIST1H2AN
HIST1H4C
HIST2H2AC
HLX
HMGA1
HMGA1-RS1
HNRNPAB
HVCN1
I830077J02RIK
IGSF6
IGSF8
IPO5
IQCE
IRF2BP1
IRF8
ISG15
ITGB3
ITPR2
ITPR3
KDM5C
KHK
KLHL25
LAMTOR4
LAPTM5
LARP1
LFNG
LMO4
LRCH4
LRP10
LTBR
MAML3
MAP3K3
MBD1
MLEC
MOB4
MPDU1
MPEG1
MRPL12
MRPL17
MRPL43
MRPS34
MRPS7
MRTO4
MTA3
MTDH
MTERFD2
MTUS1
MUL1
MVB12B
MVD
NAA20
NACC1
NAT8L
NCDN
NCKAP5L
NCLN
NCOR2
NFAM1
NFIC
NFKBIA
NFKBIL1
NIFK
NLRX1
NMT1
NOP9
NOS1AP
NRP
NXN
ORAI1
OS9
OTUB1
PABPC1
PBXIP1
PDP2
PELI1
PET112
PEX16
PFKL
PHB
PHB2
PHOSPHO1
PIAS4
PIGR
PIGT
PLCG2
PMM2
PNPO
POLR1A
POLR1C
POU2F2
PPCS
PPIF
PPP1R11
PPP6R1
PPT1
PPTC7
PRMT5
PRTN3
PSMB7
PSMB8
PTBP1
PTCD2
PTGES2
PTGS1
PTK2B
PTPN1
PTPN6
PUF60
PUM2
PURB
PYCARD
RAB14
RAB19
RAB27A
RAB32
RAPGEF1
RASSF7
RBM47
RBMX
REXO2
RGS2
RHOG
RHOU
RILPL1
RIN3
RNF168
RNF187
RPIA
RPL11
RPL12
RPL13
RPL18
RPL26
RPL32
RPL38
RPL41
RPL8
RPLP1
RPLP2
RPP25L
RPS10
RPS14
RPS23
RPS24
RPS28
RPS6KA1
RXRB
SCAF1
SCNM1
SEL1L
SERBP1
SET
SFN
SFXN1
SGSH
SH2D1B1
SHMT2
SLC15A3
SLC26A2
SLC27A4
SLC35C2
SLC35E1
SLC35E2
SLC38A1
SLC44A2
SLFN2
SMARCD2
SMIM12
SMYD4
SNW1
SNX17
SNX18
SNX20
SORT1
SP1
SP140
SPAG7
SPI1
SPNS3
SRM
SSH2
STK10
TACC3
TAOK3
TBL1XR1
TCF7L2
TFEB
TGFB1
TGS1
THAP11
TICAM1
TLR13
TMED5
TMEM180
TMEM51
TMEM86A
TNFAIP2
TNFAIP8L2
TNFRSF21
TNRC6B
TNRC6C
TOMM40
TOP1
TOR4A
TPGS1
TRIM12C
TRIM27
TTC1
TTC28
TXNDC9
UBA1
UBE2M
UBE2R2
UBN2
UBXN1
VASN
VDAC1
VIMP
VPS18
VPS37B
WDR46
WDR89
XBP1
YBX3
YIPF3
YWHAB
ZBTB22
ZBTB7A
ZBTB7B
ZFP622
ZFP687
ZFP703
ZFP719
