# Supplementary material for: Myeloid-resident neuropilin-1 influences brown adipose tissue in obesity
Source: Sci Rep. 2021 Aug 3;11:15767. doi: 10.1038/s41598-021-95064-w (PMC8333363; doi:10.1038/s41598-021-95064-w)
Supplement: Supplementary file 8 — Supplementary Information 8. [file 41598_2021_95064_MOESM8_ESM.xlsx]

## Sheet: Sheet1
GO biological process complete	#	#	expected	Fold Enrichment	+/-	raw P value	FDR
pseudopodium organization	4	3	0.11	27.01	+	0.000633	0.0338
cell migration involved in vasculogenesis	4	3	0.11	27.01	+	0.000633	0.0337
positive regulation of macrophage cytokine production	10	4	0.28	14.41	+	0.000425	0.0253
eosinophil chemotaxis	17	6	0.47	12.71	+	2.59e-05	0.00265
eosinophil migration	18	6	0.5	12.01	+	3.37e-05	0.00333
semaphorin-plexin signaling pathway involved in neuron projection guidance	13	4	0.36	11.08	+	0.000948	0.0447
ceramide transport	13	4	0.36	11.08	+	0.000948	0.0446
alternative mRNA splicing, via spliceosome	18	5	0.5	10.01	+	0.000318	0.0208
clathrin-dependent endocytosis	24	6	0.67	9	+	0.000129	0.0105
positive regulation of cell adhesion mediated by integrin	21	5	0.58	8.58	+	0.000581	0.032
glycosphingolipid biosynthetic process	21	5	0.58	8.58	+	0.000581	0.0319
positive regulation of cell migration involved in sprouting angiogenesis	21	5	0.58	8.58	+	0.000581	0.0318
regulation of membrane protein ectodomain proteolysis	23	5	0.64	7.83	+	0.000831	0.0406
glycosphingolipid metabolic process	40	8	1.11	7.2	+	3.94e-05	0.00382
lymphocyte chemotaxis	41	8	1.14	7.03	+	4.6e-05	0.00435
