# Supplementary material for: Myeloid-resident neuropilin-1 influences brown adipose tissue in obesity
Source: Sci Rep. 2021 Aug 3;11:15767. doi: 10.1038/s41598-021-95064-w (PMC8333363; doi:10.1038/s41598-021-95064-w)
Supplement: Supplementary file 9 — Supplementary Information 9. [file 41598_2021_95064_MOESM9_ESM.xlsx]

## Sheet: Sheet1
Gene	Frequency in upregulated biological processes associated withupregulated genes in iBAT macrophages specific signature
ccl5	5
Nrp1	3
ccl6	3
ccl24	3
ccl9	3
ccl8	3
ccl7	3
rtn4	2
adam9	2
b4galt5	2
a4galt	2
ugcg	2
b4galt6	2
st6galnac6	2
Septin-7	1
srgap2	1
setd2	1
h2-m3	1
gprc5b	1
cd36	1
nrp2	1
plxnd1	1
plxnc1	1
col4a3bp	1
abcb1b	1
sgpp1	1
pltp	1
dhx9	1
srsf6	1
ddx17	1
hnrnpm	1
ddx5	1
dnm1	1
fchsd2	1
picalm	1
cltc	1
canx	1
ap2a2	1
cd3e	1
rac3	1
skap1	1
rhoj	1
plk2	1
pik3c2a	1
hmox1	1
app	1
timp2	1
nrd1	1
apoe	1
crem	1
hexa	1
galc	1
gas6	1
cxcl12	1
