# Supplementary material for: Myeloid-resident neuropilin-1 influences brown adipose tissue in obesity
Source: Sci Rep. 2021 Aug 3;11:15767. doi: 10.1038/s41598-021-95064-w (PMC8333363; doi:10.1038/s41598-021-95064-w)
Supplement: Supplementary file 10 — Supplementary Information 10. [file 41598_2021_95064_MOESM10_ESM.xlsx]

## Sheet: Sheet1
Antibody	Company	Catalogue no.	Dilution
Rat anti-CD31	BD Biosciences	550274	1/500
Rabbit polyclonal anti-Tyrosine Hydroxylase	Millipore	AB152	1/100
Donkey anti-rabbit IgG (H+L) Alexa Fluor 647	Thermo Fisher	A31573	1/500
